# Supplementary material for: Novel open reading frames in human accelerated regions and transposable elements reveal new leads to understand schizophrenia and bipolar disorder
Source: Mol Psychiatry. 2021 Dec 23;27(3):1455–68. doi: 10.1038/s41380-021-01405-6 (PMC9095477; doi:10.1038/s41380-021-01405-6)
Supplement: Supplementary file 2 — Supplementary Table 1 [file 41380_2021_1405_MOESM2_ESM.xlsx]

## Sheet: Sheet1
HARs Label	Number of HARs	Study	Type of HAR
PolHAR	201 (two merged before this study’s merging)	Pollard et al., 2006	vHAR
PRA	992	Prabhakar et al., 2006	vHAR
ANC	1356	Bird et al., 2007	vHAR
BUSH	63	Bush and Lahn, 2008	mHAR
2xHAR	556	Lindblad-Toh et al., 2011	mHAR
2xpHAR	1928	Lindblad-Toh et al., 2011	pHAR
haDHS	524	Gittelman et al., 2015	pHAR
Supplenentary Table 1: Curated a list of 4,481 unique HARs split into three groups based on the extent of their conservation
