# Supplementary material for: Novel open reading frames in human accelerated regions and transposable elements reveal new leads to understand schizophrenia and bipolar disorder
Source: Mol Psychiatry. 2021 Dec 23;27(3):1455–68. doi: 10.1038/s41380-021-01405-6 (PMC9095477; doi:10.1038/s41380-021-01405-6)
Supplement: Supplementary file 3 — Supplementary Table 2 [file 41380_2021_1405_MOESM3_ESM.xlsx]

## Sheet: Sheet1
Category	BrainGVEX	CommonMind		Total
		CMC	CMC_HBCC
Control	248	277	205	730
Schizophrenia	90	241	91	422
Bipolar Disorder	71	47	70	188
Total	409	565	366	1340
Three PsychENCODE studies used in the analysis
