# Supplementary material for: Novel open reading frames in human accelerated regions and transposable elements reveal new leads to understand schizophrenia and bipolar disorder
Source: Mol Psychiatry. 2021 Dec 23;27(3):1455–68. doi: 10.1038/s41380-021-01405-6 (PMC9095477; doi:10.1038/s41380-021-01405-6)
Supplement: Supplementary file 4 — Supplementary Table 3 [file 41380_2021_1405_MOESM4_ESM.xlsx]

## Sheet: Sheet1
	TPM cut-off	No. of transcripts	No. of nORFs	No. of DE transcripts (BD|SCZ)	No. of DE nORFs (BD|SCZ)
	0.1	110003	3103	1689|2935	44|61
	1	39630	872	1418|2705	26|41
	10	5820	30	434|856	4|5
	DE nORFs with different cut-offs
