# Supplementary material for: Novel open reading frames in human accelerated regions and transposable elements reveal new leads to understand schizophrenia and bipolar disorder
Source: Mol Psychiatry. 2021 Dec 23;27(3):1455–68. doi: 10.1038/s41380-021-01405-6 (PMC9095477; doi:10.1038/s41380-021-01405-6)
Supplement: Supplementary file 5 — Supplementary Table 4 [file 41380_2021_1405_MOESM5_ESM.xlsx]

## Sheet: SCZ
nORF	nORF Location (Strand)	DE Direction	Transcript Type	Transcript Name	nORF Parent Gene Function, where applicable	HAR(s)	HARs Location	Association Distance	HAR Type	HAR Parent Gene	HARs Parent Gene Function, where applicable
2v5xH1	1: 210405113-210407279 (-)	Down	Antisense	SERTAD4-AS1-001	SERTAD4 contains SERTA domain (similar to SE-1). Function of SERTA domain unclear [1]. Proteins related to SERTAD4 affect E2F-dependent transcription and oncogenic activation [1].	ANC453,	1: 210436018-210436248, 210465017-210465030	30905bp, 59904bp	vHARs, pHARs	-	-
						2xpHAR.1845
tracer_65443	2: 145187279-145277535 (-)	Down	Retained intron	ZEB2-006	Zinc finger E-box binding homeobox 2. A DNA-binding transcriptional co-repressor involved in the transforming growth factors beta signalling pathway [2]. Implicated in Mowat-Wilson syndrome (MW) [3]. A known epithelial-mesenchymal transition regulator with an important role for neuroepithelial cell shape in human brain expansion [4].	2xpHAR.824,	2: 145134942-145134985, 145144655- 145145074, 145157878-145158325, 145185631-145186234, 145234574-145235190, 145272257-145272274, 145374150-145374165	52294bp, 42205bp, 28954bp, 1054bp, 0bp, 0bp, 96615bp	vHARs, mHARs, pHARs	ZEB2, except 2xpHAR.824 and 2xpHAR.1090	Zinc finger E-box binding homeobox 2. A DNA-binding transcriptional co-repressor involved in the transforming growth factors beta signalling pathway [2]. Implicated in Mowat-Wilson syndrome (MW) [3]. A known epithelial-mesenchymal transition regulator with an important role for neuroepithelial cell shape in human brain expansion [4].
						ANC839,
						2xpHAR.162/
						2xHAR.381,
						2xpHAR.1894,
						ANC94/
						PRA631/
						PolHAR194/
						haDHS84/
						2xHAR.240/
						2xpHAR.611,
						2xHAR.356, 2xpHAR.1090
5sz1H1	3: 64670949-64785258 (+)	Up	Antisense	ADAMTS9-AS2-003	ADAMTS9: ADAM metallopeptidase with thrombospondin type 1 motif 9. ADAMTS9-AS2 promotes cancer hallmarks via miR600/EZH2 [5] and PI3K/Akt and MEK/ERK pathways [6,7].	ANC998/ 2xpHAR.1403, ANC999	3: 64575702-64575854, 64661036-64661315	95095bp, 9634bp	vHARs, pHARs	ADAMTS9	ADAMTS9: ADAM metallopeptidase with thrombospondin type 1 motif 9. ADAMTS9-AS2 promotes cancer hallmarks via miR600/EZH2 [5] and PI3K/Akt and MEK/ERK pathways [6,7].
tracer_87517	5: 54603939-54720600 (+)	Up	Nonsense mediated decay	SKIV2L2-002	Mtr4 exosome RNA helicase. Involved in nuclear exosome [8].	haDHS406	5: 54752080-54752400	31480bp	pHARs	PPAP2A	a.k.a. Phospholipid phosphatase 1 (PLPP1). Integral membrane glycoprotein. Role in hydrolysis + uptake of lipids from extracellular space [9].
fs1rH2	14: 55034681-55169789 (+)	Up	Processed transcript	SAMD4A-005	Sterile alpha motif domain containing 4A. Smaug1/SAMD4A is a translational repressor [10]. Forms mRNA-silencing foci at postsynapses of hippocampal neurons [10]. Silenced transcripts include CaMKIIα [10].	haDHS504	14: 55113560-55113750	0bp	pHARs	SAMD4A	Sterile alpha motif domain containing 4A. Smaug1/SAMD4A is a translational repressor [10]. Forms mRNA-silencing foci at postsynapses of hippocampal neurons [10]. Silenced transcripts include CaMKIIα [10].
tracer_70164	20: 35089900-35128670 (+)	Down	Processed transcript	DLGAP4-001	Membrane-associated guanylate kinase at postsynaptic density [11]. Epigenetic remodelling and dysregulation linked with early-onset cerebellar ataxia [11].	2xpHAR.1241	20: 24995155-34995237	94663bp	pHARs	206bp upstream of DLGAP4	Membrane-associated guanylate kinase at postsynaptic density [11]. Epigenetic remodelling and dysregulation linked with early-onset cerebellar ataxia [11].
jsksH2	21: 16134421-16135215 (-)	Down	lincRNA	AF127936.5-001	-	PRA204,	21: 16066426-16066640, 16093056-16093388	67781bp, 41033bp	vHARs, mHARs	AF127936.5	-
						2xHAR.430/
						ANC936
nORFs in red include HARs; HARs in red are inside nORFs.
Unique HARs are separated by commas.
References
1	Kusano, S., Shiimura, Y. and Eizuru, Y., 2011. I-mfa domain proteins specifically interact with SERTA domain proteins and repress their transactivating functions. Biochimie, 93(9), pp.1555-1564.
2	Bassez, G., Camand, O.J., Cacheux, V., Kobetz, A., Dastot-Le Moal, F., Marchant, D., Catala, M., Abitbol, M. and Goossens, M., 2004. Pleiotropic and diverse expression of ZFHX1B gene transcripts during mouse and human development supports the various clinical manifestations of the “Mowat–Wilson” syndrome. Neurobiology of disease, 15(2), pp.240-250.
3	Garavelli, L. and Mainardi, P.C., 2007. Mowat-Wilson syndrome. Orphanet journal of rare diseases, 2(1), p.42.
4	Benito-Kwiecinski, S., Giandomenico, S.L., Sutcliffe, M., Riis, E.S., Freire-Pritchett, P., Kelava, I., Wunderlich, S., Martin, U., Wray, G.A., McDole, K. and Lancaster, M.A., 2021. An early cell shape transition drives evolutionary expansion of the human forebrain. Cell.
5	Li, Y., Wan, Q., Wang, W., Mai, L., Sha, L., Mashrah, M., Lin, Z. and Pan, C., 2019. LncRNA ADAMTS9-AS2 promotes tongue squamous cell carcinoma proliferation, migration and EMT via the miR-600/EZH2 axis. Biomedicine & Pharmacotherapy, 112, p.108719.
6	Xie, S., Yu, X., Li, Y., Ma, H., Fan, S., Chen, W., Pan, G., Wang, W., Zhang, H., Li, J. and Lin, Z., 2018. Upregulation of lncRNA ADAMTS9-AS2 promotes salivary adenoid cystic carcinoma metastasis via PI3K/Akt and MEK/Erk signaling. Molecular Therapy, 26(12), pp.2766-2778.
7	Cao, B., Liu, C. and Yang, G., 2018. Down-regulation of lncRNA ADAMTS9-AS2 contributes to gastric cancer development via activation of PI3K/Akt pathway. Biomedicine & Pharmacotherapy, 107, pp.185-193
8	Gerlach, P., Schuller, J.M., Bonneau, F., Basquin, J., Reichelt, P., Falk, S. and Conti, E., 2018. Distinct and evolutionary conserved structural features of the human nuclear exosome complex. Elife, 7, p.e38686.
9	Roberts, R.Z. and Morris, A.J., 2000. Role of phosphatidic acid phosphatase 2a in uptake of extracellular lipid phosphate mediators. Biochimica et Biophysica Acta (BBA)-Molecular and Cell Biology of Lipids, 1487(1), pp.33-49.
10	Baez MV, Luchelli L, Maschi D, et al. Smaug1 mRNA-silencing foci respond to NMDA and modulate synapse formation. J Cell Biol. 2011;195(7):1141-1157. doi:10.1083/jcb.201108159
11	Minocherhomji, S., Hansen, C., Kim, H.G., Mang, Y., Bak, M., Guldberg, P., Papadopoulos, N., Eiberg, H., Doh, G.D., Møllgård, K. and Hertz, J.M., 2014. Epigenetic remodelling and dysregulation of DLGAP4 is linked with early-onset cerebellar ataxia. Human molecular genetics, 23(23), pp.6163-6176.

## Sheet: BD
nORF	nORF Location (Strand)	Strand, DE	Transcript Type	Transcript Name	nORF Parent Gene Function, where applicable	HAR(s)	HARs Location	Association Distance	HAR Type	HAR Parent Gene	HARs Parent Gene Function, where applicable
7t8hH4	4: 155665986-155670151 (+)	Up	Retained intron	LRAT-006	Catalyses esterification of all-trans-retinol to all-trans-retinyl ester – important step in vitA metabolism. High incidence of LRAT promotor hypermethylation in colorectal cancer correlates with tumour stage [1].	PolHAR23	4:155749109-155749226	78958bp	vHARs	RBM46	RNA binding motif protein 46. Regulates mouse ESC differentiation by targeting β-catenin mRNA for degradation [2].
cp2xH1	9: 44401965-44402364 (+)	Up	lincRNA	RP11-475I24.3-001	Uncharacterised LOC103908605.	ANC1310	9: 44389169-44389319	12646bp	vHARs	LOC643648	Locus uncharacterized
dkjeH1	10: 116261761-11626073 (-)	Down	Processed pseudogene	RP11-317F20.2-001. In introns of ABLIM1	ABLIM1: LIM Zn-binding domain-containing protein. Binds to actin filaments, mediates interactions between actin and LIM protein-binding partners [3]. SNPs in ABLIM1 associated with moderately heritable personality traits and alcohol dependence [4].	2xpHAR.751	10: 116203779-116203818	57982bp	pHARs	ABLIM1	ABLIM1: LIM Zn-binding domain-containing protein. Binds to actin filaments, mediates interactions between actin and LIM protein-binding partners [3]. SNPs in ABLIM1 associated with moderately heritable personality traits and alcohol dependence [4].
eveeH1	12: 133625393-133633561 (+)	Up	Retained intron	ZNF84-011	Zinc finger protein. Ubiquitous expression in the brain [5]. Contains a KRAB/FPB domain [6] that may regulate gene expression through TE regulation [7]. May promote cell proliferation in cervical cancer through Akt [8].	ANC577	12: 133702061-133702445	68500bp	vHARs	ZNF891	Zn finger protein 891.
tracer_42939	16: 68337874-68344706 (-)	Up	Retained intron	SLC7A6OS-005	Highly conserved in vertebrates [9]. Plays a critical role in central nervous system development (and hindbrain, midbrain and cerebellum) in zebrafish [9].	2xpHAR.510	16: 68432177-68432212	87471bp	pHARs	SMPD3	Sphingomyelin phosphodiesterase 3, neutral membrane (neutral sphingomyelinase II). Dysfunction enhances TLR-induced inflammatory response of B cells and macrophages [10]. Inhibition in brain regulates astrocyte-peripheral immune communication following brain inflammation [11]. Required to polarize and sustain T cell receptor signaling [12]. Generally involved in inflammatory signalling, exosome g…
ji52H8	20: 47895203-47905699 (+)	Down	Antisense	ZFAS1-004	ZNFX1 antisense RNA 1. Small nucleolar RNA (snoRNA). Regulates expression of genes involved in differentiation. May act as molecular sponge for miRNAs [14]. Implicated in various cancers [15].	2xpHAR.1200	20: 47986584-47986617	80885bp	pHARs	ZFAS1	ZNFX1 antisense RNA 1. Small nucleolar RNA (snoRNA). Regulates expression of genes involved in differentiation. May act as molecular sponge for miRNAs [14]. Implicated in various cancers [15].
Italics indicate hg38 annotations that differed from hg19
References
1	Cheng, Y.W., Pincas, H., Huang, J., Zachariah, E., Zeng, Z., Notterman, D.A., Paty, P. and Barany, F., 2014. High incidence of LRAT promoter hypermethylation in colorectal cancer correlates with tumor stage. Medical Oncology, 31(11), p.254.
2	Zhai, L., Wang, C., Chen, Y., Zhou, S. and Li, L., 2017. Rbm46 regulates mouse embryonic stem cell differentiation by targeting β-Catenin mRNA for degradation. PloS one, 12(2), p.e0172420.
3	Roof, D.J., Hayes, A., Adamian, M., Chishti, A.H. and Li, T., 1997. Molecular characterization of abLIM, a novel actin-binding and double zinc finger protein. The Journal of cell biology, 138(3), pp.575-588.
4	Wang, K.S., Liu, X., Aragam, N., Mullersman, J.E., Jian, X., Pan, Y. and Liu, Y., 2012. Polymorphisms in ABLIM1 are associated with personality traits and alcohol dependence. Journal of Molecular Neuroscience, 46(2), pp.265-271.
5	Fagerberg, L., Hallström, B.M., Oksvold, P., Kampf, C., Djureinovic, D., Odeberg, J., Habuka, M., Tahmasebpoor, S., Danielsson, A., Edlund, K. and Asplund, A., 2014. Analysis of the human tissue-specific expression by genome-wide integration of transcriptomics and antibody-based proteomics. Molecular & Cellular Proteomics, 13(2), pp.397-406.
6	Rosati, M., Rocchi, M., Storlazzi, C.T. and Grimaldi, G., 2001. Assignment to chromosome 12q24. 33, gene organization and splicing of the human KRAB/FPB containing zinc finger gene ZNF84. Cytogenetic and Genome Research, 94(3-4), pp.127-130.
7	Ecco, G., Cassano, M., Kauzlaric, A., Duc, J., Coluccio, A., Offner, S., Imbeault, M., Rowe, H.M., Turelli, P. and Trono, D., 2016. Transposable elements and their KRAB-ZFP controllers regulate gene expression in adult tissues. Developmental cell, 36(6), pp.611-623.
8	Li, P., Guo, H., Zhou, G., Shi, H., Li, Z., Guan, X., Deng, Z., Li, S., Zhou, S., Wang, Y. and Wang, S., 2018. Increased ZNF84 expression in cervical cancer. Archives of gynecology and obstetrics, 297(6), pp.1525-1532.
9	Benini, A., Cignarella, F., Calvarini, L., Mantovanelli, S., Giacopuzzi, E., Zizioli, D. and Borsani, G., 2015. slc7a6os gene plays a critical role in defined areas of the developing CNS in zebrafish. PloS one, 10(3), p.e0119696.
10	Liu, F., Li, X., Yue, H., Ji, J., You, M., Ding, L., Fan, H. and Hou, Y., 2017. TLR‐Induced SMPD 3 Defects Enhance Inflammatory Response of B Cell and Macrophage in the Pathogenesis of SLE. Scandinavian Journal of Immunology, 86(5), pp.377-388.
11	Rojas, C., Barnaeva, E., Thomas, A.G., Hu, X., Southall, N., Marugan, J., Chaudhuri, A.D., Yoo, S.W., Hin, N., Stepanek, O. and Wu, Y., 2018. DPTIP, a newly identified potent brain penetrant neutral sphingomyelinase 2 inhibitor, regulates astrocyte-peripheral immune communication following brain inflammation. Scientific reports, 8(1), pp.1-11.
12	Börtlein, C., Draeger, A., Schoenauer, R., Kuhlemann, A., Sauer, M., Schneider-Schaulies, S. and Avota, E., 2018. The neutral sphingomyelinase 2 is required to polarize and sustain T cell receptor signaling. Frontiers in immunology, 9, p.815.
13	Shamseddine, A.A., Airola, M.V. and Hannun, Y.A., 2015. Roles and regulation of neutral sphingomyelinase-2 in cellular and pathological processes. Advances in biological regulation, 57, pp.24-41.
14	Wang, M., Ji, Y.Q., Song, Z.B., Ma, X.X., Zou, Y.Y. and Li, X.S., 2019. Knockdown of lncRNA ZFAS1 inhibits progression of nasopharyngeal carcinoma by sponging miR-135a. Neoplasma, 2019.
15	He, A., He, S., Li, X. and Zhou, L., 2019. ZFAS 1: A novel vital oncogenic lnc RNA in multiple human cancers. Cell proliferation, 52(1), p.e12513.
