# Supplementary material for: Novel open reading frames in human accelerated regions and transposable elements reveal new leads to understand schizophrenia and bipolar disorder
Source: Mol Psychiatry. 2021 Dec 23;27(3):1455–68. doi: 10.1038/s41380-021-01405-6 (PMC9095477; doi:10.1038/s41380-021-01405-6)
Supplement: Supplementary file 6 — Supplementary Table 5 [file 41380_2021_1405_MOESM6_ESM.xlsx]

## Sheet: psych_nORF-HARs_1kb
ID	Chromosome	Start	End	Strand	Num_Ass	Associated_HARs	29_Genomes	ANCs	Bush	haDHS	prHARs	Pollard	Prabhakar	vHARs	mHARs	pHARs	t_type	t_name
tracer_3292	chr01	44170065	44172831	-	1	2xPrimateHAR.1236					Yes			No	No	Yes	antisense	KDM4A-AS1-004
tracer_4322	chr01	64254540	64254969	-	1	ANC482		Yes						Yes	No	No	processed_pseudogene	RP4-597J3.1-001
0l9nH5	chr01	67000025	67091587	+	1	2xPrimateHAR.342					Yes			No	No	Yes	processed_transcript	SGIP1-008
0tgdH1	chr01	144301513	144340613	-	1	ANC435		Yes						Yes	No	No	lincRNA	LINC00623-003
tracer_9141	chr01	204840178	204943422	+	1	PRA185							Yes	Yes	No	No	retained_intron	NFASC-020
tracer_9621	chr01	214706735	214724618	-	1	2xPrimateHAR.1290					Yes			No	No	Yes	processed_transcript	PTPN14-002
tracer_61640	chr02	23755466	23866064	+	1	ANC892		Yes						Yes	No	No	retained_intron	KLHL29-004
3knpH7	chr02	87755151	87906177	+	1	ANC32		Yes						Yes	No	No	lincRNA	LINC00152-007
4s6pH1	chr02	105484797	105488773	-	1	haDHS465				Yes				No	No	Yes	antisense	AC018730.3-001
4s6pH2	chr02	105486388	105488773	-	1	haDHS465				Yes				No	No	Yes	antisense	AC018730.3-002
3oabH1	chr02	113993137	113993448	+	1	haDHS30/2xHAR.10/2xPrimateHAR.13	Yes			Yes	Yes			No	Yes	Yes	antisense	AC016683.6-007
tracer_65443	chr02	145187279	145277535	-	2	ANC94/PRA631/PolHAR194/haDHS84/2xHAR.240/2xPrimateHAR.611+2xHAR.356	Yes	Yes		Yes	Yes	Yes	Yes	Yes	Yes	Yes	retained_intron	ZEB2-006
tracer_65444	chr02	145262159	145275256	-	1	2xHAR.356	Yes							No	Yes	No	processed_transcript	ZEB2-008
3ttpH2	chr02	171678627	171686078	+	1	PRA57/ANC855		Yes					Yes	Yes	No	No	retained_intron	GAD1-011
tracer_66411	chr02	179388144	179403507	+	1	2xPrimateHAR.1188					Yes			No	No	Yes	antisense	TTN-AS1-040
tracer_67235	chr02	205410861	205912473	+	2	ANC866+PolHAR123		Yes				Yes		Yes	No	No	nonsense_mediated_decay	PARD3B-006
tracer_76352	chr03	28283364	28361120	+	1	PolHAR197						Yes		Yes	No	No	nonsense_mediated_decay	CMC1-005
5spkH1	chr03	61547945	61734591	+	2	2xPrimateHAR.1212+2xPrimateHAR.206					Yes			No	No	Yes	processed_transcript	PTPRG-003
tracer_81952	chr03	190231919	190282150	+	1	PRA539							Yes	Yes	No	No	retained_intron	IL1RAP-013
7qbeH4	chr04	124318020	124318989	+	1	haDHS33/2xHAR.108/2xPrimateHAR.458	Yes			Yes	Yes			No	Yes	Yes	processed_transcript	SPRY1-005
tracer_88873	chr05	109668584	109961067	-	1	PRA614							Yes	Yes	No	No	retained_intron	TMEM232-005
tracer_88975	chr05	112384726	112630064	-	1	PRA642							Yes	Yes	No	No	processed_transcript	MCC-009
tracer_92011	chr06	16667683	16761659	-	1	2xPrimateHAR.512					Yes			No	No	Yes	processed_transcript	ATXN1-009
tracer_92165	chr06	25279343	25452497	+	2	2xPrimateHAR.1005+2xPrimateHAR.1292					Yes			No	No	Yes	processed_transcript	LRRC16A-005
aenuH5	chr06	106536238	106543502	+	1	2xPrimateHAR.204					Yes			No	No	Yes	retained_intron	PRDM1-005
tracer_95688	chr06	128321416	128718758	-	2	ANC311/PRA600+2xPrimateHAR.1169		Yes			Yes		Yes	Yes	No	Yes	nonsense_mediated_decay	PTPRK-015
tracer_102775	chr08	19701722	19709316	+	1	ANC127/2xPrimateHAR.467		Yes			Yes			Yes	No	Yes	nonsense_mediated_decay	INTS10-014
tracer_103944	chr08	57124363	57127159	+	1	haDHS497				Yes				No	No	Yes	retained_intron	CHCHD7-008
tracer_14306	chr10	126727650	126849578	-	3	haDHS49/2xHAR.332+2xPrimateHAR.573+2xPrimateHAR.1796	Yes			Yes	Yes			No	Yes	Yes	processed_transcript	CTBP2-010
tracer_15965	chr11	21305980	21596568	+	1	2xPrimateHAR.1547					Yes			No	No	Yes	processed_transcript	NELL1-005
tracer_16541	chr11	46958280	47130684	+	2	PolHAR121/PRA245+PRA758						Yes	Yes	Yes	No	No	processed_transcript	C11orf49-010
tracer_19119	chr11	74618185	74632301	-	1	ANC564		Yes						Yes	No	No	retained_intron	XRRA1-017
tracer_19121	chr11	74622464	74630763	+	1	ANC564		Yes						Yes	No	No	processed_transcript	RP11-147I3.1-004
tracer_20285	chr11	116738790	116744359	-	1	2xPrimateHAR.1341					Yes			No	No	Yes	retained_intron	SIK3-011
dzd8H2	chr11	131240739	131530826	+	4	PolHAR120+2xPrimateHAR.513/2xHAR.504+2xHAR.446+2xPrimateHAR.1264	Yes				Yes	Yes		Yes	Yes	Yes	processed_transcript	NTM-005
eiefH2	chr11	131747778	131766962	-	1	2xPrimateHAR.750					Yes			No	No	Yes	antisense	AP004372.1-001
tracer_31130	chr14	50159875	50218490	+	1	2xPrimateHAR.1086					Yes			No	No	Yes	nonsense_mediated_decay	KLHDC1-002
fs1rH2	chr14	55034681	55168789	+	1	haDHS504				Yes				No	No	Yes	processed_transcript	SAMD4A-005
tracer_35953	chr15	59564533	59664722	-	1	2xPrimateHAR.364					Yes			No	No	Yes	retained_intron	MYO1E-002
ghymH3	chr15	91010720	91016090	+	1	haDHS87/2xPrimateHAR.689/2xHAR.317	Yes			Yes	Yes			No	Yes	Yes	retained_intron	IQGAP1-008
tracer_43576	chr16	78133721	79245693	+	18	PolHAR83+ANC745+2xHAR.140/2xPrimateHAR.84+PRA756/2xPrimateHAR.1263+2xHAR.440/2xPrimateHAR.57+2xPrimateHAR.1602+2xPrimateHAR.298+2xPrimateHAR.1404+2xPrimateHAR.127/2xHAR.383/PolHAR6+2xPrimateHAR.56/2xHAR.33+2xPrimateHAR.1840+2xPrimateHAR.766+2xPrimateHAR.1204+2xPrimateHAR.80/ANC220/2xHAR.121/PRA160+haDHS131+2xPrimateHAR.1685+2xPrimateHAR.1205+2xPrimateHAR.31/2xHAR.35	Yes	Yes		Yes	Yes	Yes	Yes	Yes	Yes	Yes	nonsense_mediated_decay	WWOX-002
tracer_50707	chr17	73623501	73629552	-	1	2xPrimateHAR.893					Yes			No	No	Yes	processed_transcript	RECQL5-007
tracer_50753	chr17	73754110	73754435	-	1	2xHAR.279	Yes							No	Yes	No	retained_intron	GALK1-008
tracer_52014	chr18	216625	218940	-	1	2xPrimateHAR.485					Yes			No	No	Yes	retained_intron	THOC1-017
ife7H1	chr18	48918502	48992008	+	1	PRA777							Yes	Yes	No	No	lincRNA	RP11-267C16.1-001
tracer_53648	chr18	72589213	72617271	+	1	2xPrimateHAR.213/PRA593/2xHAR.310	Yes				Yes		Yes	Yes	Yes	Yes	processed_transcript	ZNF407-004
j5xeH2	chr19	31770486	31796455	-	1	PolHAR171						Yes		Yes	No	No	nonsense_mediated_decay	TSHZ3-003
iqoxH1	chr19	31913183	31918163	+	1	ANC813		Yes						Yes	No	No	lincRNA	AC008992.1-001
tracer_69667	chr20	21106780	21227214	+	1	2xHAR.455/2xPrimateHAR.865	Yes				Yes			No	Yes	Yes	processed_transcript	PLK1S1-007
tracer_69667	chr20	21106780	21227214	+	1	2xHAR.455/2xPrimateHAR.865	Yes				Yes			No	Yes	Yes	processed_transcript	PLK1S1-202
tracer_69670	chr20	21126232	21224970	+	1	2xHAR.455/2xPrimateHAR.865	Yes				Yes			No	Yes	Yes	processed_transcript	PLK1S1-003
jfevH16	chr20	30749121	30753176	+	1	2xHAR.445	Yes							No	Yes	No	retained_intron	TM9SF4-008
tracer_70278	chr20	36712328	36718277	+	1	2xPrimateHAR.514					Yes			No	No	Yes	processed_transcript	RPRD1B-005
tracer_72233	chr21	44073872	44195403	+	1	2xPrimateHAR.1670					Yes			No	No	Yes	processed_transcript	PDE9A-017
nORF-HARs within 1kb of nORF
