# Supplementary material for: Novel open reading frames in human accelerated regions and transposable elements reveal new leads to understand schizophrenia and bipolar disorder
Source: Mol Psychiatry. 2021 Dec 23;27(3):1455–68. doi: 10.1038/s41380-021-01405-6 (PMC9095477; doi:10.1038/s41380-021-01405-6)
Supplement: Supplementary file 7 — Supplementary Table 6 [file 41380_2021_1405_MOESM7_ESM.xlsx]

## Sheet: Sheet1
nORF	nORF Location (Strand)	DE Direction	Transcript type	Transcript Name	nORF Parent Gene Function	HAR(s)	HAR Location	Association Distance	HAR Type	HAR Parent Gene	Parent Gene Function	HARs Location	Association Distance	HAR Type	HAR Parent Gene	HARs Parent Gene Function, where applicable
tracer_65443	2: 145187279-145277535 (-)	Down	Retained intron	ZEB2-006	Zinc finger E-box binding homeobox 2. A DNA-binding transcriptional co-repressor involved in the transforming growth factors beta signalling pathway [1]. Implicated in Mowat-Wilson syndrome (MW) [2]. A known epithelial-mesenchymal transition regulator with an important role for neuroepithelial cell shape in human brain expansion [3].	2xpHAR.824,	2: 145134942-145134985, 145144655- 145145074, 145157878-145158325, 145185631-145186234, 145234574-145235190, 145272257-145272274, 145374150-145374165	52294bp, 42205bp, 28954bp, 1054bp, 0bp, 0bp, 96615bp	vHARs, mHARs, pHARs	ZEB2, except 2xpHAR.824 + 2xpHAR.1090	Zinc finger E-box binding homeobox 2. Implicated in Mowat-Wilson syndrome (developmental disorder) and may have some role in gut development (MW accompanied by gut problems; ZEB2 may be biomarker for colorectal cancer)	2: 145134942-145134985, 145144655- 145145074, 145157878-145158325, 145185631-145186234, 145234574-145235190, 145272257-145272274, 145374150-145374165	52294bp, 42205bp, 28954bp, 1054bp, 0bp, 0bp, 96615bp	vHARs, mHARs, pHARs	ZEB2, except 2xpHAR.824 and 2xpHAR.1090	Zinc finger E-box binding homeobox 2. A DNA-binding transcriptional co-repressor involved in the transforming growth factors beta signalling pathway [1]. Implicated in Mowat-Wilson syndrome (MW) [2]. A known epithelial-mesenchymal transition regulator with an important role for neuroepithelial cell shape in human brain expansion [3].
						ANC839,
						2xpHAR.162/
						2xHAR.381,
						2xpHAR.1894,
						ANC94/
						PRA631/
						PolHAR194/
						haDHS84/
						2xHAR.240/
						2xpHAR.611,
						2xHAR.356, 2xpHAR.1090
tracer_87517	5: 54603939-54720600 (+)	Up	Nonsense mediated decay	SKIV2L2-002	Mtr4 exosome RNA helicase. Involved in nuclear exosome [4].	haDHS406	5: 54752080-54752400	31480bp	pHARs	PPAP2A	a.k.a. Phospholipid phosphatase 1 (PLPP1). Integral membrane glycoprotein. Role in hydrolysis + uptake of lipids from extracellular space	5: 54752080-54752400	31480bp	pHARs	PPAP2A	a.k.a. Phospholipid phosphatase 1 (PLPP1). Integral membrane glycoprotein. Role in hydrolysis + uptake of lipids from extracellular space [5].
fs1rH2	14: 55034681-55169789 (+)	Up	Processed transcript	SAMDA4-005	Sterile alpha motif domain containing 4A. Smaug1/SAMD4A is a translational repressor [6]. Forms mRNA-silencing foci at postsynapses of hippocampal neurons [6]. Silenced transcripts include CaMKIIα [6].	haDHS504	14: 55113560-55113750	0bp	pHARs	SAMD4A	Sterile alpha motif domain containing 4A. SAMs part of RNA-binding domain that functions as a posttranscriptional regulator by binding to Smaug recognition element. Smaug1/SAMD4A = translational repressor. Forms mRNA-silencing foci at postsynapses of hippocampal neurons. Silenced transcripts include CaMKIIα.	14: 55113560-55113750	0bp	pHARs	SAMD4A	Sterile alpha motif domain containing 4A. Smaug1/SAMD4A is a translational repressor [6]. Forms mRNA-silencing foci at postsynapses of hippocampal neurons [6]. Silenced transcripts include CaMKIIα [6].
nORFs in red include HARs; HARs in red are inside nORFs.
Unique HARs are separated by commas.
References
1	Bassez, G., Camand, O.J., Cacheux, V., Kobetz, A., Dastot-Le Moal, F., Marchant, D., Catala, M., Abitbol, M. and Goossens, M., 2004. Pleiotropic and diverse expression of ZFHX1B gene transcripts during mouse and human development supports the various clinical manifestations of the “Mowat–Wilson” syndrome. Neurobiology of disease, 15(2), pp.240-250.
2	Garavelli, L. and Mainardi, P.C., 2007. Mowat-Wilson syndrome. Orphanet journal of rare diseases, 2(1), p.42.
3	Benito-Kwiecinski, S., Giandomenico, S.L., Sutcliffe, M., Riis, E.S., Freire-Pritchett, P., Kelava, I., Wunderlich, S., Martin, U., Wray, G.A., McDole, K. and Lancaster, M.A., 2021. An early cell shape transition drives evolutionary expansion of the human forebrain. Cell.
4	Gerlach, P., Schuller, J.M., Bonneau, F., Basquin, J., Reichelt, P., Falk, S. and Conti, E., 2018. Distinct and evolutionary conserved structural features of the human nuclear exosome complex. Elife, 7, p.e38686.
5	Roberts, R.Z. and Morris, A.J., 2000. Role of phosphatidic acid phosphatase 2a in uptake of extracellular lipid phosphate mediators. Biochimica et Biophysica Acta (BBA)-Molecular and Cell Biology of Lipids, 1487(1), pp.33-49.
6	Baez MV, Luchelli L, Maschi D, et al. Smaug1 mRNA-silencing foci respond to NMDA and modulate synapse formation. J Cell Biol. 2011;195(7):1141-1157. doi:10.1083/jcb.201108159
