# Supplementary material for: Novel open reading frames in human accelerated regions and transposable elements reveal new leads to understand schizophrenia and bipolar disorder
Source: Mol Psychiatry. 2021 Dec 23;27(3):1455–68. doi: 10.1038/s41380-021-01405-6 (PMC9095477; doi:10.1038/s41380-021-01405-6)
Supplement: Supplementary file 8 — Supplementary Table 7 [file 41380_2021_1405_MOESM8_ESM.xlsx]

## Sheet: SCZ
nORF	Location (strand)	DE Direction	Transcript Type	Transcript Name	nORF Parent Gene Function, where applicable	TE	TE Type (Clades)	Spearman Correlation Coefficient, p-value	Pearson Correlation Coefficient, p-value
jsksH2	21: 16134421-16135215 (-)	Down	lincRNA	AF127936.5-001	-	chr21: 16135328: 16135426: L2a	3’ end of L2. LINE. (Theria)	0.545163, 4.847515e-34	0.510464, 2.223898e-29
2vnjH1	1: 212860263-212870397 (-)	Down	Processed transcript	BATF3-002	Basic leucine zipper ATF-like transcription factor 3. Coactivator of the gluco-corticoid receptor [1]. Role in cytotoxic T-cell immunity [2].	chr1: 212870591: 212870745:MIRb	L2-end. SINE. (Mammalia)	0.513821, 8.304537e-30	0.663745, 6.244482e-55
						chr1: 212871710: 212871835:L2a	3’ end of L2. LINE. (Theria)	0.530397, 5.434861e-32	0.641986, 2.126246e-50
tracer_18675	11: 69240563-69242419 (+)	Down	lincRNA	AP000439.1-001	-	chr11: 69240406: 69240975: L1MC2	3’ end of L1. LINE. (Eutheria)	0.561661, 1.869528e-36	0.564481, 7.005377e-37
geqkH1	15: 61057284-61057457 (+)	Up	Antisense	RP11-554D20.1-002	RORA: RAR related orphan receptor A. Involved in circadian rhythm – RORA is a susceptibility locus in Alzheimer’s disease [3]. Involved in asthma [4,5] and the immune system [6,7].	chr15: 61056439: 61056636: MIR3	L2-end. SINE. (Mammalia)	0.781383, 4.888652e-88	0.605723, 1.300636e-43
References
1	Birth, P., Schöne, S., Stelzl, U. and Meijsing, S.H., 2017. Identification and characterization of BATF3 as a context-specific coactivator of the glucocorticoid receptor. PLoS One, 12(7), p.e0181219.
2	Hildner, K., Edelson, B.T., Purtha, W.E., Diamond, M., Matsushita, H., Kohyama, M., Calderon, B., Schraml, B.U., Unanue, E.R., Diamond, M.S. and Schreiber, R.D., 2008. Batf3 deficiency reveals a critical role for CD8α+ dendritic cells in cytotoxic T cell immunity. Science, 322(5904), pp.1097-1100.
3	Baker, E., Sims, R., Leonenko, G., Frizzati, A., Harwood, J.C., Grozeva, D., GERAD/PERADES, CHARGE, ADGC, EADI and IGAP consortia, 2019. Gene-based analysis in HRC imputed genome wide association data identifies three novel genes for Alzheimer’s disease. PloS one, 14(7), p.e0218111.
4	Cai, X., Lin, M., Cao, S., Liu, Y. and Lin, N., 2018. The association of RAR‐related orphan receptor A (RORA) gene polymorphisms with the risk of asthma. Annals of Human Genetics, 82(3), pp.158-164.
5	Gaertner, V.D., Michel, S., Curtin, J.A., Pulkkinen, V., Acevedo, N., Söderhäll, C., von Berg, A., Bufe, A., Laub, O., Rietschel, E. and Heinzmann, A., 2019. Nocturnal asthma is affected by genetic interactions between RORA and NPSR1. Pediatric pulmonology, 54(6), pp.847-857.
6	Nejati Moharrami, N., Bjørkøy Tande, E., Ryan, L., Espevik, T. and Boyartchuk, V., 2018. RORα controls inflammatory state of human macrophages. PloS one, 13(11), p.e0207374.
7	Malhotra, N., Leyva-Castillo, J.M., Jadhav, U., Barreiro, O., Kam, C., O’Neill, N.K., Meylan, F., Chambon, P., von Andrian, U.H., Siegel, R.M. and Wang, E.C., 2018. RORα-expressing T regulatory cells restrain allergic skin inflammation. Science immunology, 3(21), p.eaao6923.

## Sheet: BD
nORF	Location (strand)	DE Direction	Transcript Type	Transcript Name	nORF Parent Gene Function, where applicable	TE	TE Type (Clades)	Spearman Correlation Coefficient, p-value	Pearson Correlation Coefficient, p-value
cp2xH1	9: 44401965-44402364 (+)	Up	lincRNA	RP11-475I24.3-001	-	chr9: 44401599: 44401814: MER90a	ERV1. LTR. (Eutheria)	0.536096, 2.220967e-19	0.587233, 8.197391e-19
96nxH6	5: 141524145-141531409 (+)	Up	Retained intron	NDFIP1-002	Nedd4 family interacting protein 1. Ubiquitous expression in brain [23]. Regulate Akt, MAP kinase pathways [42]. Protects SH-SY5Y cells in models of Parkinson’s disease [43].	chr5: 141523284: 141523556: AluJo	Alu. SINE. (Primates)	0.739700, 7.922867e-34	0.765116, 2.091867e-37
eveeH1	12: 133625393-133633561 (+)	Up	Retained intron	ZNF84-011	Zinc finger protein. Ubiquitous expression in the brain [4]. Contains a KRAB/FPB domain [5] that may regulate gene expression through TE regulation [6]. May promote cell proliferation in cervical cancer through Akt [7].	chr12: 133624216: 133624355: MER65A	ERV1. LTR. (Primates)	0.654268, 2.403973e-24	0.682900, 3.666671e-27
tracer_18675	11: 69240563-69242419 (+)	Down	lincRNA	AP000439.1-001	-	chr11: 69240406: 62940975: L1MC2	3’ end of L1. LINE. (Eutheria)	0.708866, 5.203452e-30	0.645814, 1.429691e-23
References
1	Fagerberg, L., Hallström, B.M., Oksvold, P., Kampf, C., Djureinovic, D., Odeberg, J., Habuka, M., Tahmasebpoor, S., Danielsson, A., Edlund, K. and Asplund, A., 2014. Analysis of the human tissue-specific expression by genome-wide integration of transcriptomics and antibody-based proteomics. Molecular & Cellular Proteomics, 13(2), pp.397-406.
2	Malhotra, N., Leyva-Castillo, J.M., Jadhav, U., Barreiro, O., Kam, C., O’Neill, N.K., Meylan, F., Chambon, P., von Andrian, U.H., Siegel, R.M. and Wang, E.C., 2018. RORα-expressing T regulatory cells restrain allergic skin inflammation. Science immunology, 3(21), p.eaao6923.
3	Mund, T. and Pelham, H.R., 2010. Regulation of PTEN/Akt and MAP kinase signaling pathways by the ubiquitin ligase activators Ndfip1 and Ndfip2. Proceedings of the National Academy of Sciences, 107(25), pp.11429-11434.
4	Fagerberg, L., Hallström, B.M., Oksvold, P., Kampf, C., Djureinovic, D., Odeberg, J., Habuka, M., Tahmasebpoor, S., Danielsson, A., Edlund, K. and Asplund, A., 2014. Analysis of the human tissue-specific expression by genome-wide integration of transcriptomics and antibody-based proteomics. Molecular & Cellular Proteomics, 13(2), pp.397-406.
5	Rosati, M., Rocchi, M., Storlazzi, C.T. and Grimaldi, G., 2001. Assignment to chromosome 12q24. 33, gene organization and splicing of the human KRAB/FPB containing zinc finger gene ZNF84. Cytogenetic and Genome Research, 94(3-4), pp.127-130.
6	Ecco, G., Cassano, M., Kauzlaric, A., Duc, J., Coluccio, A., Offner, S., Imbeault, M., Rowe, H.M., Turelli, P. and Trono, D., 2016. Transposable elements and their KRAB-ZFP controllers regulate gene expression in adult tissues. Developmental cell, 36(6), pp.611-623.
7	Li, P., Guo, H., Zhou, G., Shi, H., Li, Z., Guan, X., Deng, Z., Li, S., Zhou, S., Wang, Y. and Wang, S., 2018. Increased ZNF84 expression in cervical cancer. Archives of gynecology and obstetrics, 297(6), pp.1525-1532.
